# Supplementary material for: Radiographic features and prognosis of early- and late-onset non-small cell lung cancer immune checkpoint inhibitor-related pneumonitis
Source: BMC Cancer. 2021 May 29;21:634. doi: 10.1186/s12885-021-08353-y (PMC8164260; doi:10.1186/s12885-021-08353-y)
Supplement: Supplementary file 1 — Additional file 1. [file 12885_2021_8353_MOESM1_ESM.xlsx]

## Sheet: sheet 1
Case number	Gender/age	Smoking status	Underlying lung disease	Tumor histology	Initial tumor stage	Prior chemotherapy / chest radiation	Line of therapy	ICI	Dose (mg)	Single agent or combination chemotherapy	Onset from ICI initiation (weeks)	Symptoms	CIP location	Number of lobes involved	Involves area of lung parenchyma	Grades of CIP	CT findings of CIP	Overall pattern of ILD	PTI	Tumour response to ICIs	Empirical antibiotics use	Time to improvement after steroid (weeks)	Prognosis
1	M/82	N	N	SCC	IV	N/N	1	pebrolizumab	100	Monotherapy	3	Cough Dyspnea	Bilateral	5	>50%	3	GGO+Nodules	NSIP	N	PD	N	1	Dead
2	M/72	N	N	AC+SCC	IV	Y/N	3	pebrolizumab	120	Monotherapy	3	Cough dyspnea	Bilateral	5	>50%	5	GGO+Nodules	NSIP	N	PD	Y	N	Dead
3	F/67	N	N	AC	IIIb	Y/Y	2	pebrolizumab	200	Monotherapy	4	N	Left	1	<25%	1	GGO+Consolidation	OP	Y	SD	N	3	Survival
4	M/74	N	N	SCC	IIIb	Y/N	3	pebrolizumab	200	Monotherapy	0.1	Dyspnea	Bilateral	5	>50%	4	GGO+bronchitis	Others	N	PD	Y	N	Dead
5	M/61	Y	N	SCC	IV	Y/Y	3	pebrolizumab	200	Combination	0.5	Chest pain Dyspnea	Bilateral	5	>50%	5	GGO+Consolidation	OP	N	PD	Y	N	Dead
6	M/65	Y	N	SCC	IV	N/N	1	durvalumab	340	Monotherapy	0.3	Fever Dyspnea	Right	2	25%-50%	4	GGO	Others	Y	PD	Y	0.1	Survival
7	F/66	N	N	AC	IV	Y/N	2	sintilimab	200	Monotherapy	0.5	Dyspnea	Left	5	>50%	5	GGO+Consolidation	OP	N	PD	Y	N	Dead
8	M/57	N	N	AC	IV	Y/N	5	pebrolizumab	200	Combination	2.4	Cough Dyspnea	Bilateral	5	>50%	3	GGO+bronchitis	NSIP	N	PD	N	0.5	Survival
9	M/43	Y	N	AC	IV	N/N	5	pebrolizumab	200	Monotherapy	0.2	Fever Dyspnea	Bilateral	5	>50%	3	GGO+Nodules	AIP	N	SD	N	0.1	Survival
10	M/64	Y	ILD	SCC	IV	Y/Y	4	nivolumab	200	Monotherapy	2.7	Cough Dyspnea	Bilateral	5	>50%	4	GGO+Consolidation	OP	N	PD	Y	N	Dead
11	M/45	Y	N	AC	IV	Y/N	3	nivolumab	200	Combination	2	Fever Dyspnea	Right	3	25%-50%	3	GGO+Consolidation	OP	N	SD	Y	1	Survival
12	M/67	Y	N	SCC	IV	N/N	1	nivolumab	200	Monotherapy	3.5	Dyspnea	Bilateral	2	25%-51%	3	GGO+Nodules	NSIP	N	PD	N	0.5	Survival
13	F/60	N	N	AC	IV	Y/N	2	pebrolizumab	200	Combination	6	Dyspnea	Bilateral	5	>50%	5	GGO+Nodules+bronchitis	NSIP	N	PD	Y	N	Dead
14	M/81	Y	N	AC	IV	N/N	1	pebrolizumab	100	Combination	6	Dyspnea	Bilateral	5	>50%	3	GGO+Consolidation	OP	N	PR	Y	1.4	Survival
15	F/45	N	N	AC	IV	N/N	1	durvalumab	25.6	Monotherapy	7	Cough Dyspnea	Right	3	25%-50%	2	GGO	Others	Y	PR	N	1	Survival
16	M/69	Y	N	SCC	IV	N/N	1	nivolumab+ipilimumab	180/60	Combination	7	Fever,Cough, Dyspnea	Left	2	25%-50%	3	GGO+Reticulation	NSIP	Y	PR	Y	0.5	Survival
17	M/62	Y	N	AC	IIIb	Y/N	2	pebrolizumab	200	Monotherapy	14	Fever Dyspnea	Bilateral	5	>50%	2	GGO+Consolidation	OP	N	PR	N	0.5	Survival
18	M/70	Y	N	AC	IIIa	Y/N	2	sintilimab	100	Monotherapy	13	Fatigue Cough	Bilateral	2	25%-50%	2	GGO+Consolidation	OP	N	PD	N	0.2	Survival
19	M/68	Y	COPD	SCC	IV	Y/Y	3	pebrolizumab	200	Combination	39	Dyspnea	Bilateral	5	>50%	3	GGO+Reticulation	NSIP	N	PD	Y	N	Dead
20	M/43	Y	N	AC	IV	Y/N	2	nivolumab	200	Combination	59	Cough Dyspnea	Bilateral	3	25%-50%	2	Nodules+bronchitis	Others	N	PD	N	0.5	Survival
21	M/62	Y	N	AC	IV	N/N	1	pebrolizumab	100	Combination	16	Cough Dyspnea	Bilateral	5	>50%	2	GGO+Reticulation	NSIP	N	PR	N	1	Survival
22	M/58	Y	IPF	AC	IIIb	N/N	1	pebrolizumab	100	Combination	17	Dyspnea	Bilateral	5	>50%	2	GGO+Reticulation	NSIP	N	PD	N	11	Survival
23	M/69	Y	N	AC	IV	N/N	1	pebrolizumab	200	Combination	24	Fever,Cough, Dyspnea	Bilateral	6	>50%	2	GGO+Nodules+bronchitis	NSIP	N	SD	Y	1	Survival
24	M/57	Y	N	AC	IV	Y/N	6	pebrolizumab	200	Combination	19	Cough Dyspnea	Bilateral	4	>50%	3	GGO Nodules Consolidation	OP	N	SD	Y	N	Dead
25	M/80	Y	ILD	SCC	IV	Y/Y	2	pebrolizumab	200	Monotherapy	24	Dyspnea	Bilateral	5	>50%	3	GGO+Reticulation	NSIP	N	PR	N	1	Survival
26	M/64	Y	N	AC	IV	Y/Y	2	pebrolizumab	200	Combination	33	Cough Dyspnea	Bilateral	5	>50%	3	GGO Consolidation	OP	N	PD	Y	8	Survival
27	M/65	Y	COPD	AC	IIb	Y/N	2	pebrolizumab	200	Monotherapy	29	Fever Dyspnea	Right	3	25%-50%	2	GGO+Reticulation	NSIP	N	PR	Y	0.5	Survival
28	M/62	N	N	AC	IV	Y/Y	3	pebrolizumab	150	Monotherapy	29	Cough Dyspnea	Bilateral	5	25%-50%	3	GGO+Reticulation	NSIP	N	PR	N	0.5	Survival
29	F/71	N	N	AC+SCC	IV	N/N	1	nivolumab	200	Combination	39	Cough Dyspnea	Bilateral	4	25%-50%	2	GGO+Reticulation	NSIP	N	SD	N	1	Survival
30	M/69	Y	N	NSCLC	IV	Y/N	2	pebrolizumab	200	Monotherapy	40	Cough Dyspnea	Bilateral	5	25%-51%	2	GGO+Reticulation	NSIP	N	SD	N	0.5	Survival
31	M/56	Y	N	AC	IV	N/N	1	pebrolizumab	200	Combination	46	Cough Chest pain Dyspnea	Bilateral	5	25%-52%	2	GGO Consolidation	OP	N	SD	N	0.5	Survival
32	F/78	N	N	AC	IIIb	N/Y	1	nivolumab	100;140	Monotherapy	71	Fever Dyspnea	Bilateral	6	25%-53%	3	GGO+Nodules+bronchitis	NSIP	N	SD	N	0.3	Survival
